# Supplementary material for: Potential role of TGFΒ and autophagy in early crebellum development
Source: Biochem Biophys Rep. 2022 Oct 3;32:101358. doi: 10.1016/j.bbrep.2022.101358 (PMC9535406; doi:10.1016/j.bbrep.2022.101358)
Supplement: Multimedia component 2 [file mmc2.xlsx]

## Sheet: Cdh2
Cdh2	Black is , White is 0									Black is , White is 0						IDV average
	#	IDV	%*	AREA	AVG	BACK	IDV average		B-actin	#	IDV	%*	AREA	AVG	BACK	302639			Cdh2 Normalized to B-actin		Normalized to B-actin N1-N3
	E9 N1	91504	2	3813	24	30	105080			E9 N1	349315	5.4	3731	94	58			E9	0.347212		0.261953
	E9 N2	116373	2.5	3813	31	33				E9 N2	273009	4.2	3731	73	54						0.426261
	E9 N3	107362	2.3	3813	28	32				E9 N3	285592	4.4	3731	77	54	351810					0.375928
	E10 N1	289243	6.3	3813	76	33	207235			E10 N1	364317	5.6	3731	98	58			E10	0.589054		0.793932
	E10 N2	216285	4.7	3813	57	28				E10 N2	375602	5.8	3731	101	57						0.575836
	E10 N3	116178	2.5	3813	30	26				E10 N3	315512	4.8	3731	85	57	373419					0.368221
	E11 N1	553814	12.1	3813	145	37	398137			E11 N1	383554	5.9	3731	103	60			E11	1.06619		1.4439
	E11 N2	228651	5	3813	60	31				E11 N2	349099	5.4	3731	94	58						0.654975
	E11 N3	411945	9	3813	108	29				E11 N3	387604	5.9	3731	104	58	437516					1.0628
	E12 N1	421816	9.2	3813	111	37	423711			E12 N1	450359	6.9	3731	121	64			E12	0.968448		0.936622
	E12 N2	316287	6.9	3813	83	32				E12 N2	414004	6.4	3731	111	59						0.763971
	E12 N3	533031	11.6	3813	140	40				E12 N3	448185	6.9	3731	120	62	519948					1.18931
	E13 N1	245846	5.4	3813	64	37	321627			E13 N1	536472	8.2	3731	144	59			E13	0.618576		0.458264
	E13 N2	402557	8.8	3813	106	43				E13 N2	476945	7.3	3731	128	75						0.844032
	E13 N3	316478	6.9	3813	83	95				E13 N3	546426	8.4	3731	146	106						0.579178
	E13 N4	222071	4.8	3813	58	94				E13 N4	558622	8.6	3731	150	95						0.397534
	STDEV(D23)/SQRT(COUNT())

## Sheet: B-Catenin
B-Catenin	Black is , White is 0								B-actin	Black is , White is 0
	#	IDV	%*	AREA	AVG	BACK	IDV Average			#	IDV	%*	AREA	AVG	BACK	IDV Average			B-Catenin Normalized to B-actin		Normalized to B-actin N1-N3
	E9 N1	409393	4.7	4059	101	45	455527			E9 N1	409211	5.1	4305	95	41	405777		E9	1.1226		1.00044
	E9 N2	510853	5.9	4059	126	46				E9 N2	379702	4.8	4305	88	46						1.34541
	E9 N3	446335	5.1	4059	110	41				E9 N3	428418	5.4	4305	100	46						1.04182
	E10 N1	439053	5.1	4059	108	48	478046			E10 N1	470015	5.9	4305	109	43	453338		E10	1.0545		0.934126
	E10 N2	469512	5.4	4059	116	50				E10 N2	407145	5.1	4305	95	44						1.15318
	E10 N3	525572	6.1	4059	129	55				E10 N3	482853	6.1	4305	112	44						1.08847
	E11 N1	454738	5.2	4059	112	49	451261			E11 N1	504376	6.3	4305	117	44	492813		E11	0.915684		0.901585
	E11 N2	436681	5	4059	108	42				E11 N2	492155	6.2	4305	114	46						0.887283
	E11 N3	462365	5.3	4059	114	45				E11 N3	481909	6	4305	112	45						0.959445
	E12 N1	468896	5.4	4059	116	42	490602			E12 N1	575503	7.2	4305	134	46	516291		E12	0.950244		0.814759
	E12 N2	504483	5.8	4059	124	47				E12 N2	524439	6.6	4305	122	45						0.961948
	E12 N3	498427	5.7	4059	123	45				E12 N3	448930	5.6	4305	104	46						1.11026
	E13 N1	490472	5.6	4059	121	44	553791			E13 N1	597916	7.5	4305	139	49	528179		E13	1.04849		0.820303
	E13 N2	517575	6	4059	128	45				E13 N2	574680	7.2	4305	133	47						0.900632
	E13 N2	653325	7.5	4059	161	84				E13 N2	411941	5.2	4305	96	154						1.58597
	E13 N3	680247	7.8	4059	168	69				E13 N3	391782	4.9	4305	91	160						1.73629
	E13 N4	714843	8.2	4059	176	63				E13 N4	391987	4.9	4305	91	161						1.82364

## Sheet: Cdh8
Cdh8									B-actin
	Black is , White is 0									Black is , White is 0
	#	IDV	%*	AREA	AVG	BACK	IDV Average			#	IDV	%*	AREA	AVG	BACK	IDV Average			Cdh8 Normalized to B-actin	Normalized to B-actin N1-N3
	E9 N1	22253	1.6	3825	6	88	25477.3			E9 N1	341350	4.7	3395	101	40	324487		E9	0.0785156	0.0651912
	E9 N2	33889	2.5	3825	9	84				E9 N2	337632	4.6	3955	85	40					0.100373
	E9 N3	20290	1.5	3825	5	87				E9 N3	294480	4	3395	87	40					0.0689011
	E10 N1	29891	2.2	3825	8	84	23640.3			E10 N1	297106	4.1	3395	88	39	178731		E10	0.132267	0.100607
	E10 N2	20982	1.5	3825	5	86				E10 N2	385158	5.3	3395	113	43					0.0544763
	E10 N3	20048	1.5	3825	5	86				E10 N3	390110	5.4	3395	115	44					0.0513906
	E11 N1	28661	2.1	3825	7	84	24967.3			E11 N1	397822	5.5	3395	117	42	413360		E11	0.0604009	0.0720448
	E11 N2	27709	2	3825	7	86				E11 N2	431695	5.9	3395	127	44					0.0641865
	E11 N3	18532	1.4	3825	5	87				E11 N3	410564	5.6	3395	121	48					0.0451379
	E12 N1	65424	4.8	3825	17	90	59417.3			E12 N1	430739	5.9	3395	127	44	435557		E12	0.136417	0.151888
	E12 N2	74874	5.5	3825	20	91				E12 N2	440070	6	3395	130	50					0.170141
	E12 N3	37954	2.8	3825	10	88				E12 N3	435861	6	3395	128	49					0.0870782
	E13 N1	300021	22	3825	78	104	149164			E13 N1	366378	5	3395	108	47	480628		E13	0.310353	0.818884
	E13 N2	145055	10.6	3825	38	100				E13 N2	497523	6.8	3395	147	51					0.291554
	E13 N2	151948	11.1	3825	40	74				E13 N2	504885	6.9	3395	149	63					0.300956
	E13 N3	150490	11	3825	39	89				E13 N3	439477	6	3395	129	123					0.34243
	E13 N4	217636	15.9	3825	57	74				E13 N4	351465	4.8	3395	104	149					0.619225

## Sheet: Ncam
Ncam									Bactin
	Black is , White is 0								Black is , White is 0
	#	IDV	%*	AREA	AVG	BACK	IDV Average		#	IDV	%*	AREA	AVG	BACK	IDV Average			Ncam Normalized to B-actin	Normalized to B-actin N1-N3
	E9 N1	91744	2.3	5253	17	108	110165		E9 N1	631114	6.5	4879	129	25	550726		E9	0.200037	0.145368
	E9 N2	115191	2.9	5253	22	100			E9 N2	452696	4.7	4879	93	25					0.254456
	E9 N3	123561	3.1	5253	24	97			E9 N3	568367	5.8	4879	116	25					0.217397
	E10 N1	94268	2.4	5253	18	101	83152.3		E10 N1	589991	6.1	4879	121	27	569557		E10	0.145995	0.159779
	E10 N2	97031	2.4	5253	18	99			E10 N2	575785	5.9	4879	118	24					0.168519
	E10 N3	58158	1.5	5253	11	105			E10 N3	542895	5.6	4879	111	23					0.107126
	E11 N1	65552	1.6	5253	12	104	80744		E11 N1	684860	7	4879	140	26	674615		E11	0.119689	0.0957159
	E11 N2	77239	1.9	5253	15	103			E11 N2	662377	6.8	4879	136	28					0.116609
	E11 N3	99441	2.5	5253	19	99			E11 N3	676609	7	4879	139	24					0.14697
	E12 N1	440465	11.1	5253	84	108	357676		E12 N1	764898	7.9	4879	157	30	737566		E12	0.484941	0.575848
	E12 N2	453005	11.4	5253	86	120			E12 N2	724650	7.5	4879	149	33					0.625136
	E12 N3	179558	4.5	5253	34	103			E12 N3	723151	7.4	4879	148	28					0.248299
	E13 N1	625912	15.7	5253	119	87	519957		E13 N1	583525	6	4879	120	80	531414		E13	0.978442	1.07264
	E13 N2	468877	11.8	5253	89	78			E13 N2	458795	4.7	4879	94	77					1.02197
	E13 N3	365125	9.2	5253	70	83			E13 N3	553622	5.7	4879	113	80					0.65952
	E13 N4	619915	15.6	5253	118	115			E13 N4	529712	5.4	4879	109	75					1.17029

## Sheet: P62
P62									B-actin
	Black is , White is 0									Black is , White is 0
	#	IDV	%*	AREA	AVG	BACK	IDV Average			#	IDV	%*	AREA	AVG	BACK	IDV Average			P62 Normalized to B-actin		Normalized to B-actin N1-N3
	E9 N1	150285	4.5	2923	51	42	88065.7			E9 N1	288007	4.7	3675	78	25	252489		E9	0.34879		0.52181
	E9 N2	95542	2.9	2923	33	36				E9 N2	228458	3.7	3675	62	24						0.418204
	E9 N3	18370	0.5	2923	6	30				E9 N3	241003	3.9	3675	66	24						0.0762231
	E10 N1	31454	0.9	2923	11	29	89322.3			E10 N1	291622	4.7	3675	79	27	307020		E10	0.290934		0.107859
	E10 N2	26702	0.5	2923	6	29				E10 N2	316950	5.1	3675	86	26						0.0842467
	E10 N3	209811	6.3	2923	72	36				E10 N3	312487	5.1	3675	85	26						0.671423
	E11 N1	375483	11.2	2923	128	44	318747			E11 N1	406124	6.6	3675	111	30	397989		E11	0.800893		0.924553
	E11 N2	240028	7.2	2923	82	44				E11 N2	389172	6.3	3675	106	27						0.616766
	E11 N3	340730	10.2	2923	117	51				E11 N3	398672	6.5	3675	108	28						0.854662
	E12 N1	359168	10.7	2923	123	60	346091			E12 N1	414527	6.7	3675	113	30	422791		E12	0.818586		0.866453
	E12 N2	310919	9.3	2923	106	54				E12 N2	405650	6.6	3675	110	32						0.766471
	E12 N3	368186	11	2923	126	62				E12 N3	448197	7.3	3675	122	31						0.821483
	E13 N1	223500	6.7	2923	76	50	206931			E13 N1	469879	7.6	3675	128	31	506162		E13	0.408823		0.475654
	E13 N2	178171	5.3	2923	61	55				E13 N2	492219	8	3675	134	35						0.361975
	E13 N3	207468	6.2	2923	71	86				E13 N3	479854	7.8	3675	131	105						0.432357
	E13 N4	218585	6.5	2923	75	87				E13 N4	582697	9.5	3675	159	76						0.375126

## Sheet: Smad 2 & 3
Smad2/3	Black is , White is 0							B-actin	Black is , White is 0							Smad2&3 Normalized to B-actin		Normalized to TGF-control
	#	IDV	%*	AREA	AVG	BACK			#	IDV	%*	AREA	AVG	BACK
	E9 N1	537828	3.5	7719	70	25			E9 N1	503567	4.4	4371	115	21	E9 N1	1.06804		2.94572
	E9 N2	730777	4.8	7719	95	28			E9 N2	415835	3.7	4371	95	21	E9 N2	1.75737		4.84696
	E9 N3	900604	5.9	7719	117	28			E9 N3	560398	4.9	4371	128	24	E9 N3	1.60708		4.43244
	E10 N1	937012	6.2	7719	121	29			E10 N1	675094	6	4371	154	24	E10 N1	1.38797		3.82813
	E10 N2	937379	6.2	7719	121	29			E10 N2	544811	4.8	4371	125	27	E10 N2	1.72056		4.74542
	E10 N3	1077965	7.1	7719	140	28			E10 N3	541867	4.8	4371	124	26	E10 N3	1.98935		5.48678
	E11 N1	926071	6.1	7719	120	28			E11 N1	667536	5.9	4371	153	33	E11 N1	1.3873		3.82627
	E11 N2	920630	6.1	7719	119	26			E11 N2	633507	5.6	4371	145	32	E11 N2	1.45323		4.00811
	E11 N3	816038	5.4	7719	106	27			E11 N3	614909	5.4	4371	141	32	E11 N3	1.32709		3.6602
	E12 N1	867100	5.7	7719	112	25			E12 N1	714912	6.3	4371	164	28	E12 N1	1.21288		3.3452
	E12 N2	717645	4.7	7719	93	26			E12 N2	680392	6	4371	156	34	E12 N2	1.05475		2.90908
	E12 N3	837496	5.5	7719	108	21			E12 N3	684398	6	4371	157	21	E12 N3	1.2237		3.37504
	Control	94901	0.6	7719	12	19			Control	202527	1.8	4371	46	17	Control	0.468584		1.29239
	TGF-Control	74489	0.5	7719	10	18			TGF-Control	205446	1.8	4371	47	16	TGF-Control	0.362572		1
	E12 N1	861700	5.7	7719	112	49			E12 N1	716327	6.3	4371	164	30	E12 N1	1.20294		3.3178
	E13 N1	927699	6.1	7719	120	54			E13 N1	763328	6.7	4371	175	33	E13 N1	1.21533		3.35198
	E13 N2	908040	6	7719	118	51			E13 N2	729478	6.4	4371	167	35	E13 N2	1.24478		3.43319
	E13 N3	867957	5.7	7719	112	61			E13 N3	787261	6.9	4371	180	34	E13 N3	1.1025		3.04078
	E13 N4	862782	5.7	7719	112	50			E13 N4	694985	6.1	4371	159	16	E13 N4	1.24144		3.42398

## Sheet: LC3B1 & 2
LC3B1								LC3B2										B-actin
	Black is , White is 0								Black is , White is 0										Black is , White is 0
	#	IDV	%*	AREA	AVG	BACK	Normalized to B-actin N1-N3		#	IDV	%*	AREA	AVG	BACK	LC3B II/I	Normalized to B-actin N1-N3	LC3B II/I normalized to B-actin		#	IDV	%*	AREA	AVG	BACK
	E9 N1	139188	2	4747	29	34	0.515675		E9 N1	18693	2.9	5247	13	31	0.1343	0.0692554	0.1343		E9 N1	269914	4.6	3663	74	26
	E9 N2	120960	1.7	4747	25	34	0.546892		E9 N2	23340	3.1	5247	14	31	0.192956	0.105526	0.192956		E9 N2	221177	3.8	3663	60	23
	E9 N3	127752	1.8	4747	27	34	0.56949		E9 N3	22108	3	5247	14	33	0.173054	0.0985526	0.173054		E9 N3	224327	3.8	3663	61	25
	E10 N1	223455	3.2	4747	47	35	0.809799		E10 N1	26696	3.6	5247	17	32	0.119469	0.096746	0.119469		E10 N1	275939	4.7	3663	75	27
	E10 N2	206596	3	4747	44	35	0.681815		E10 N2	19533	3.7	5247	17	33	0.0945468	0.0644634	0.0945468		E10 N2	303009	5.2	3663	83	25
	E10 N3	258740	3.7	4747	55	37	0.848339		E10 N3	17621	4.9	5247	22	34	0.0681031	0.0577745	0.0681031		E10 N3	304996	5.2	3663	83	26
	E11 N1	559770	8	4747	118	44	1.43536		E11 N1	68136	5.3	5247	24	34	0.121721	0.174714	0.121721		E11 N1	389985	6.7	3663	106	30
	E11 N2	472040	6.7	4747	99	44	1.27837		E11 N2	72985	6	5247	27	33	0.154616	0.197656	0.154616		E11 N2	369252	6.3	3663	101	28
	E11 N3	535411	7.7	4747	113	51	1.40761		E11 N3	68495	5.8	5247	26	35	0.12793	0.180076	0.12793		E11 N3	380368	6.5	3663	104	27
	E12 N1	677915	9.7	4747	143	49	1.70328		E12 N1	243776	10.2	5247	46	36	0.359597	0.612495	0.359597		E12 N1	398005	6.8	3663	109	28
	E12 N2	593653	8.5	4747	125	49	1.51547		E12 N2	200022	8.3	5247	38	35	0.336934	0.510615	0.336934		E12 N2	391728	6.7	3663	107	29
	E12 N3	524882	7.5	4747	111	45	1.23057		E12 N3	219706	9.2	5247	42	34	0.418582	0.515094	0.418582		E12 N3	426536	7.3	3663	116	31
	E13 N1	742796	10.6	4747	156	51	1.69443		E13 N1	262211	10.9	5247	50	40	0.353005	0.598143	0.353005		E13 N1	438375	7.5	3663	120	34
	E13 N2	770693	11	4747	162	62	1.62891		E13 N2	252758	10.5	5247	48	47	0.327962	0.53422	0.327962		E13 N2	473135	8.1	3663	129	32
	E13 N3	526494	7.5	4747	111	69	1.08638		E13 N3	150448	6.3	5247	29	64	0.285754	0.310439	0.285754		E13 N3	484630	8.3	3663	132	95
	E13 N4	516142	7.4	4747	109	66	1.01541		E13 N4	150316	6.3	5247	29	65	0.29123	0.295718	0.28681		E13 N4	508308	8.7	3663	139	91
